# Supplementary material for: Immunopathogenesis of Emerging Candida auris and Candida haemulonii Strains
Source: J Fungi (Basel). 2021 Sep 5;7(9):725. doi: 10.3390/jof7090725 (PMC8469599; doi:10.3390/jof7090725)
Supplement: Supplementary file 1 [file jof-07-00725-s001.zip]

Archive with 1 entries (1 files):
- jof-1346291-supplementary.pdf
